# Supplementary material for: Fucoidan Improves Growth, Digestive Tract Maturation, and Gut Microbiota in Large Yellow Croaker (Larimichthys crocea) Larvae
Source: Nutrients. 2022 Oct 26;14(21):4504. doi: 10.3390/nu14214504 (PMC9654794; doi:10.3390/nu14214504)
Supplement: Supplementary file 1 [file nutrients-14-04504-s001.zip]

Archive with 1 entries (1 files):
- nutrients-1932615-supplementary.pdf
